# Supplementary material for: Exploiting metabolic acidosis in solid cancers using a tumor-agnostic pH-activatable nanoprobe for fluorescence-guided surgery
Source: Nat Commun. 2020 Jun 26;11:3257. doi: 10.1038/s41467-020-16814-4 (PMC7320194; doi:10.1038/s41467-020-16814-4)
Supplement: Supplementary file 9 — Source Data [file 41467_2020_16814_MOESM9_ESM.xlsx]

## Sheet: Figure 3+5 Ex vivo TBR data
Patient	(BLS)	Contrast	Noise	C-N	Std of Noise		Patient (BLS)	(BLS)	Contrast to Noise Ratio	Mean CNR	Std of Mean	Median CNR	IQR		Patient (BLS)	(BLS)	Tumor to Normal Ratio	Mean TNR	Std of Mean	Median TNR	IQR
ON1101	BLS 3 front	0.018	0.003	0.015	0.002		ON1101	BLS 3 front	7.5						ON1101	BLS 3 front	6
ON1101	BLS 7 front	0.018	0.004	0.014	0.002		ON1101	BLS 7 front	7						ON1101	BLS 7 front	4.5
ON1101	BLS 8 front	0.018	0.005	0.013	0.003		ON1101	BLS 8 front	4.33333	6.27778	1.39	7	1.58333		ON1101	BLS 8 front	3.6	4.7	0.989949	4.5	1.2
ON1102	BLS 8 front	0.096	0.003	0.093	0.006		ON1102	BLS 8 front	15.5						ON1102	BLS 8 front	32
ON1102	BLS 9 front	0.066	0.003	0.063	0.005		ON1102	BLS 9 front	12.6	14.05	1.45	14.05	1.45		ON1102	BLS 9 front	22	27	5	27	5
ON1103	BLS 5 front	0.022	0.004	0.018	0.005		ON1103	BLS 5 front	3.6						ON1103	BLS 5 front	5.5
ON1103	BLS 6 front	0.021	0.005	0.016	0.005		ON1103	BLS 6 front	3.2						ON1103	BLS 6 front	4.2
ON1103	BLS 7 front	0.015	0.005	0.01	0.006		ON1103	BLS 7 front	1.66667	2.82222	0.833259	3.2	0.966667		ON1103	BLS 7 front	3	4.23333	1.02089	4.2	1.25
ON1104 FF	BLS 6 front	0.03	0.008	0.022	0.007		ON1104 FF	BLS 6 front	3.14286						ON1104 FF	BLS 6 front	3.75
ON1104 FF	BLS 7 front	0.051	0.012	0.039	0.011		ON1104 FF	BLS 7 front	3.54545						ON1104 FF	BLS 7 front	4.25
ON1104 FF	Bls 9 front	0.054	0.014	0.04	0.013		ON1104 FF	Bls 9 front	3.07692	3.25508	0.207084	3.14286	0.234266		ON1104 FF	Bls 9 front	3.85714	3.95238	0.214946	3.85714	0.25
ON1105	BLS 10 front	0.043	0.01	0.033	0.007		ON1105	BLS 10 front	4.71429						ON1105	BLS 10 front	4.3
ON1105	BLS 11 front	0.04	0.008	0.032	0.005		ON1105	BLS 11 front	6.4						ON1105	BLS 11 front	5
ON1105	BLS 12 back	0.042	0.004	0.038	0.004		ON1105	BLS 12 back	9.5	6.87143	1.98199	6.4	2.39286		ON1105	BLS 12 back	10.5	6.6	2.77248	5	3.1
ON1106 FF	BLS 4 back	0.024	0.015	0.009	0.007		ON1106 FF	BLS 4 back	1.28571						ON1106 FF	BLS 4 back	1.6
ON1106FF	BLs 10 back	0.05	0.015	0.035	0.012		ON1106FF	BLs 10 back	2.91667						ON1106FF	BLs 10 back	3.33333
ON1106FF	BLS 11 back	0.048	0.026	0.022	0.012		ON1106FF	BLS 11 back	1.83333						ON1106FF	BLS 11 back	1.84615
ON1106FF	BLS 13 front	0.075	0.029	0.046	0.025		ON1106FF	BLS 13 front	1.84	1.96893	0.591608	1.83667	0.412738		ON1106FF	BLS 13 front	2.58621	2.34142	0.678013	2.21618	0.988373
ON1107	BLS 6 front	0.146	0.025	0.121	0.026		ON1107	BLS 6 front	4.65385						ON1107	BLS 6 front	5.84
ON1107	BLS 7 front	0.144	0.018	0.126	0.022		ON1107	BLS 7 front	5.72727						ON1107	BLS 7 front	8
ON1107	BLS 8 front	0.085	0.01	0.075	0.007		ON1107	BLS 8 front	10.7143	7.0318	2.64053	5.72727	3.03022		ON1107	BLS 8 front	8.5	7.44667	1.15428	8	1.33
ON1108FF	BLS 9 front	0.228	0.061	0.167	0.051		ON1108FF	BLS 9 front	3.27451						ON1108FF	BLS 9 front	3.7377
ON1108FF	BLS 11 front	0.288	0.049	0.239	0.05		ON1108FF	BLS 11 front	4.78						ON1108FF	BLS 11 front	5.87755
ON1108FF	BLS 12 front	0.224	0.036	0.188	0.038		ON1108FF	BLS 12 front	4.94737	4.33396	0.752254	4.78	0.836429		ON1108FF	BLS 12 front	6.22222	5.27916	1.09902	5.87755	1.24226
ON1109	BLS 4 front	0.025	0.002	0.023	0.002		ON1109	BLS 4 front	11.5						ON1109	BLS 4 front	12.5
ON1109	BLS 5 front	0.045	0.004	0.041	0.006		ON1109	BLS 5 front	10.25	10.875	0.625	10.875	0.625		ON1109	BLS 5 front	15	13.75	1.25	13.75	1.25
ON1110FF	BLS 2 front	0.009	0.002	0.007	0.002		ON1110FF	BLS 2 front	3.5						ON1110FF	BLS 2 front	2.25
ON1110FF	BLS 3 front	0.015	0.003	0.012	0.003		ON1110FF	BLS 3 front	4						ON1110FF	BLS 3 front	3
ON1110FF	BLS 5 front	0.013	0.003	0.01	0.003		ON1110FF	BLS 5 front	3.33333	3.61111	0.283279	3.5	0.333333		ON1110FF	BLS 5 front	4.33333	3.19444	0.861559	3	2.25
ON1111FF	BLS 6 front	0.004	0.0008764	0.0031236	0.0009201		ON1111FF	BLS 6 front	3.39485						ON1111FF	BLS 6 front	4.56413
ON1111FF	BLS 7 front	0.004	0.0009294	0.0030706	0.0009604		ON1111FF	BLS 7 front	3.19721						ON1111FF	BLS 7 front	4.30385
ON1111FF	BLS 8 front	0.005	0.0009545	0.0040455	0.0008332		ON1111FF	BLS 8 front	4.85538						ON1111FF	BLS 8 front	5.23834
ON1111FF	BLS 9 front	0.004	0.0008949	0.0031051	0.0009699		ON1111FF	BLS 9 front	3.20146						ON1111FF	BLS 9 front	4.46977
ON1111FF	BLS 10 front	0.002	0.0006727	0.0013273	0.0006715		ON1111FF	BLS 10 front	1.97662	3.3251	0.91615	3.20146	0.197639		ON1111FF	BLS 10 front	2.97309	4.30984	0.740174	4.46977	0.260274
ON1112FF	BLS 5 front	0.001	0.0004536	0.0005464	0.0005158		ON1112FF	BLS 5 front	1.05933						ON1112FF	BLS 5 front	2.20459
ON1112FF	BLS 6 front	0.001	0.00081	0.00019	0.0006113		ON1112FF	BLS 6 front	0.310813						ON1112FF	BLS 6 front	1.23457
ON1112FF	BLS 7 front	0.002	0.0006617	0.0013383	0.0006741		ON1112FF	BLS 7 front	1.98531						ON1112FF	BLS 7 front	3.02252
ON1112FF	BLS 8 front	0.001	0.0006256	0.0003744	0.0005617		ON1112FF	BLS 8 front	0.666548	1.0055	0.624582	0.862937	0.862937		ON1112FF	BLS 8 front	1.59847	2.01503	0.677054	1.90153	0.901578
ON1113FF	BLS 5 front	0.073	0.017	0.056	0.015		ON1113FF	BLS 5 front	3.73333						ON1113FF	BLS 5 front	4.29412
ON1113FF	BLS 6 front	0.062	0.023	0.039	0.014		ON1113FF	BLS 6 front	2.78571						ON1113FF	BLS 6 front	2.69565
ON1113FF	BLS 7 front	0.07	0.024	0.046	0.023		ON1113FF	BLS 7 front	2						ON1113FF	BLS 7 front	2.91667
ON1113FF	BLS 8 front	0.121	0.036	0.085	0.036		ON1113FF	BLS 8 front	2.36111						ON1113FF	BLS 8 front	3.36111
ON1113FF	BLS 9 front	0.121	0.03	0.091	0.033		ON1113FF	BLS 9 front	2.75758						ON1113FF	BLS 9 front	4.03333
ON1113FF	BLS 10 front	0.104	0.038	0.066	0.034		ON1113FF	BLS 10 front	1.94118						ON1113FF	BLS 10 front	2.73684
ON1113FF	BLS 11 front	0.09	0.033	0.057	0.024		ON1113FF	BLS 11 front	2.375						ON1113FF	BLS 11 front	2.72727
ON1113FF	BLS14 front	0.116	0.036	0.08	0.03		ON1113FF	BLS14 front	2.66667						ON1113FF	BLS14 front	3.22222
ON1113FF	BLS 18 front	0.042	0.022	0.02	0.017		ON1113FF	BLS 18 front	1.17647	2.42189	0.665907	2.375	2.42189		ON1113FF	BLS 18 front	1.90909	3.09959	0.688503	2.91667	1.90909
ON1114FF	BLS 3 front	0.106	0.045	0.061	0.027		ON1114FF	BLS 3 front	2.25926						ON1114FF	BLS 3 front	2.35556
ON1114FF	BLS 4 front	0.101	0.048	0.053	0.033		ON1114FF	BLS 4 front	1.60606	2.19408	0.771436	2.31019	1.8574		ON1114FF	BLS 4 front	2.10417	2.82954	0.774007	2.73206	0.964236
ON1115	BLS 2 front	0.113	0.027	0.086	0.029		ON1115	BLS 2 front	2.96552						ON1115	BLS 2 front	4.18519
ON1115	BLS 4 front	0.045	0.014	0.031	0.01		ON1115	BLS 4 front	3.1						ON1115	BLS 4 front	3.21429
ON1115	BLS 10 front	0.081	0.015	0.066	0.014		ON1115	BLS 10 front	4.71429						ON1115	BLS 10 front	5.4
ON1115	BLS 9 front	0.228	0.024	0.204	0.023		On1115	BLS 9 front	8.86957	4.91234	2.38608	3.90714	2.68673		ON1115	BLS 9 front	9.5	5.57487	2.39483	4.79259	2.48254
Patient	(BLS)	Contrast	Noise	C-N	Std of Noise		Patient (BLS)	(BLS)	Contrast to Noise Ratio	Mean CNR	Std of Mean	Median CNR	IQR		Patient (BLS)	(BLS)	Tumor to Normal Ratio	Mean TNR	Std of Mean	Median TNR	IQR
ON1116	N/A	Tumor too small (surrounded by too much DCIS)
ON1120	N/A	Not enough specimen to calculate CNR (PC biopsy)
ON1122	N/A	No tumor in esophageal specimen (complete respons)
ON1128 (ovarium)	N/A	No tumor in both ovaria, so no CNR calculations possible
ON1129 (kidney)	N/A	Not possible to do calculations due to the diffuse tumor spread
ON1130	N/A	CNR not possible (no negative control, not enough specimen)
ON1118	BLS 9 front	0.037	0.007	0.03	0.01		ON118	BLS 9 front	3						ON118	BLS 9 front	5.28571
ON1118	BLS 11 front	0.126	0.023	0.103	0.029		ON1118	BLS 11 front	3.55172						ON1118	BLS 11 front	5.47826
ON1118	BLS 12 front	0.117	0.022	0.095	0.029		ON1118	BLS 12 front	3.27586						ON1118	BLS 12 front	5.31818
ON1118	BLS 13 front	0.134	0.023	0.111	0.028		ON118	BLS 13 front	3.96429						ON118	BLS 13 front	5.82609
ON1118	BLS 14 front	0.101	0.018	0.083	0.023		ON1118	BLS 14 front	3.6087						ON1118	BLS 14 front	5.61111
ON1118	BLS 15 front	0.101	0.023	0.078	0.022		ON1118	BLS 15 front	3.54545	3.491	0.297733	3.54859	0.251193		ON1118	BLS 15 front	4.3913	5.31844	0.452688	5.39822	0.284067
ON1119	BLS 11 front	0.084	0.026	0.058	0.021		ON1119	BLS 11 front	2.7619						ON1119	BLS 11 front	3.23077
ON1119	BLS 12 front	0.112	0.027	0.085	0.023		ON1119	BLS 12 front	3.69565						ON1119	BLS 12 front	4.14815
ON1119	BLS 13 front	0.14	0.045	0.095	0.039		ON1119	BLS 13 front	2.4359						ON1119	BLS 13 front	3.11111
ON1119	BLS 15 front	0.146	0.033	0.113	0.039		ON1119	BLS 15 front	2.89744	2.94772	0.463255	2.82967	0.416587		ON1119	BLS 15 front	4.42424	3.72857	0.567685	3.68946	1.01632
ON1121	BLS 8 front	0.05	0.02	0.03	0.016		ON1121	BLS 8 front	1.875	1875		1.875			ON1121	BLS 8 front	2.5	2.5		2.5
ON1123	BLS 6 front	0.203	0.014	0.189	0.016		ON1123	BLS 6 front	11.8125						ON1123	BLS 6 front	14.5
ON1123	BLS 7 back	0.236	0.017	0.219	0.024		ON1123	BLS 7 back	9.125	10.4688	1.34375	10.4688	1.34375		ON1123	BLS 7 back	13.8824	14.1912	0.308824	14.1912	0.308824
ON1123FF	BLS 6 front	0.146	0.01	0.136	0.011		ON1123FF	BLS 6 front	12.3636						ON1123FF	BLS 6 front	14.6
ON1123FF	BLS 7 back	0.182	0.01	0.172	0.016		ON1123FF	BLS 7 back	10.75	11.5568	0.806818	11.5568	0.806818		ON1123FF	BLS 7 back	18.2	16.4	1.8	16.4	1.8
ON1124	BLS 7 front	0.146	0.057	0.089	0.049		ON1124	BLS 7 front	1.81633						ON1124	BLS 7 front	2.5614
ON1124	BLS 8 front	0.158	0.058	0.1	0.053		ON1124	BLS 8 front	1.88679						ON1124	BLS 8 front	2.72414
ON1124	BLS 9 front	0.135	0.054	0.081	0.046		ON1124	BLS 9 front	1.76087						ON1124	BLS 9 front	2.5
ON1124	BLS 10 front	0.165	0.052	0.113	0.053		ON1124	BLS 10 front	2.13208						ON1124	BLS 10 front	3.17308
ON1124	BLS 11 front	0.208	0.06	0.148	0.069		ON1124	BLS 11 front	2.14493						ON1124	BLS 11 front	3.46667
ON1124	BLS 12 front	0.16	0.044	0.116	0.051		ON1124	BLS 12 front	2.27451						ON1124	BLS 12 front	3.63636
ON1124	BLS 13 front	0.147	0.041	0.106	0.044		ON1124	BLS 13 front	2.40909	2.06066	0.226508	2.13208	0.358159		ON1124	BLS 13 front	3.58537	3.09243	0.455758	3.17308	0.883246
ON1125	BLS 3 front	0.137	0.021	0.116	0.034		ON1125	BLS 3 front	3.41176						ON1125	BLS 3 front	6.52381
ON1125	BLS 4 front	0.241	0.027	0.214	0.037		ON1125	BLS 4 front	5.78378						ON1125	BLS 4 front	8.92593
ON1125	BLS 5 front	0.248	0.033	0.215	0.050		ON1125	BLS 5 front	4.3						ON1125	BLS 5 front	7.51515
ON1125	BLS 6 front	0.328	0.058	0.27	0.078		ON1125	BLS 6 front	3.46154						ON1125	BLS 6 front	5.65517
ON1125	BLS 7 front	0.156	0.026	0.13	0.037		ON1125	BLS 7 front	3.51351						ON1125	BLS 7 front	6
ON1125	BLS 8 front	0.101	0.018	0.083	0.025		ON1125	BLS 8 front	3.32						ON1125	BLS 8 front	5.61111
ON1125	BLS 9 front	0.054	0.008	0.046	0.013		ON1125	BLS 9 front	3.53846	3.90415	0.824242	3.51351	0.482579		ON1125	BLS 9 front	6.75	6.7116	1.09669	6.52381	1.30499
ON1126	BLS front 7	0.064	0.018	0.046	0.016		ON1126	BLS front 7	2.875						ON1126	BLS front 7	3.55556
ON1126	BLS front 8	0.061	0.02	0.041	0.014		ON1126	BLS front 8	2.92857						ON1126	BLS front 8	3.05
ON1126	BLS front 14	0.096	0.022	0.074	0.02		ON1126	BLS front 14	3.7						ON1126	BLS front 14	4.36364
ON1126	BLS front 15	0.071	0.022	0.049	0.017		ON1126	BLS front 15	2.88235	3.09648	0.349046	2.90546	0.240914		ON1126	BLS front 15	3.22727	3.54912	0.50403	3.39141	0.574621
ON1127	BLS 4 front	0.197	0.043	0.154	0.039		ON1127	BLS 4 front	3.94872						ON1127	BLS 4 front	4.5814
ON1127	BLS 5 front	0.167	0.033	0.134	0.033		ON1127	BLS 5 front	4.06061						ON1127	BLS 5 front	5.06061
ON1127	BLS 6 front	0.163	0.031	0.132	0.028		ON1127	BLS 6 front	4.71429						ON1127	BLS 6 front	5.25806
ON1127	BLS 7 front	0.215	0.032	0.183	0.031		ON1127	BLS 7 front	5.90323	4.65671	0.896978	4.38745	0.978887		ON1127	BLS 7 front	6.71875	5.4047	0.920953	5.15934	0.682433
ON1128 breast	BLS 5 front	0.096	0.007	0.089	0.01		ON1128 breast	BLS 5 front	8.9						ON1128 breast	BLS 5 front	13.7143
ON1128 breast	BLS 6 front	0.083	0.008	0.075	0.012		ON1128 breast	BLS 6 front	6.25	7.575	1.87383	7.575	1.325		ON1128 breast	BLS 6 front	10.375	12.0446	2.36123	12.0446	1.66964
ON1128 breast	BLS 5front FF	0.033	0.003	0.03	0.004		ON1128 breast	BLS 5front FF	7.5						ON1128 breast	BLS 5front FF	11
ON1128 breast	BLS 6 front FF	0.021	0.002	0.019	0.004		ON1128 breast	BLS 6 front FF	4.75	6.125	1.94454	6.125	1.375		ON1128 breast	BLS 6 front FF	10.5	10.75	0.353553	10.75	0.25
ON1129 rectum	BLS 10 front	0.273	0.018	0.255	0.02		ON1129 rectum	BLS 10 front	12.75						ON1129 rectum	BLS 10 front	15.1667
ON1129 rectum	BLS 11 front	0.271	0.016	0.255	0.021		ON1129 rectum	BLS 11 front	12.1429						ON1129 rectum	BLS 11 front	16.9375
ON1129 rectum	BLS 12 back	0.252	0.013	0.239	0.018		ON1129 rectum	BLS 12 back	13.2778	12.7235	0.567923	12.75	0.56746		ON1129 rectum	BLS 12 back	19.3846	17.1629	2.11799	16.9375	2.10897
ON1151	BLS 3 front	0.111	0.031	0.08	0.03		ON1151	BLS 3 front	2.66667						ON1151	BLS 3 front	3.58065
ON1151	BLS 4 front	0.125	0.04	0.085	0.029		ON1151	BLS 4 front	2.93103						ON1151	BLS 4 front	3.125
ON1151	BLS 6 front	0.107	0.022	0.085	0.022		ON1151	BLS 7 front	3.86364						ON1151	BLS 7 front	4.86364
ON1151	BLS 7 front	0.149	0.018	0.131	0.023		ON1151	BLS 8 front	5.69565	3.78925	1.37072	3.39734	1.4567		ON1151	BLS 8 front	8.27778	4.96176	2.33	4.22214	2.25044

## Sheet: Figure 5 ROC data
Area under the ROC curve				Cutoff (MFI)	Sensitivity%	95% CI	Specificity%	95% CI	Likelihood ratio
Area	0.9875			> 0.007500	100	93.89% to 100.0%	3.39	0.6023% to 11.54%	1.035
Std. Error	0.006896			> 0.01050	100	93.89% to 100.0%	6.78	2.668% to 16.18%	1.073
95% confidence interval	0.9740 to 1.000			> 0.01350	100	93.89% to 100.0%	8.475	3.674% to 18.35%	1.093
P value	<0.0001			> 0.01450	100	93.89% to 100.0%	11.86	5.868% to 22.52%	1.135
Data				> 0.01550	100	93.89% to 100.0%	13.56	7.034% to 24.54%	1.157
Controls (Normal)	59			> 0.01650	100	93.89% to 100.0%	15.25	8.238% to 26.52%	1.18
Patients (Tumor)	59			> 0.01750	100	93.89% to 100.0%	18.64	10.74% to 30.38%	1.229
Missing Controls	0			> 0.01900	100	93.89% to 100.0%	27.12	17.44% to 39.60%	1.372
Missing Patients	0			> 0.02050	100	93.89% to 100.0%	30.51	20.25% to 43.15%	1.439
				> 0.02150	100	93.89% to 100.0%	32.2	21.69% to 44.89%	1.475
				> 0.02250	100	93.89% to 100.0%	40.68	29.09% to 53.41%	1.686
				> 0.02350	100	93.89% to 100.0%	47.46	35.27% to 59.96%	1.903
				> 0.02500	100	93.89% to 100.0%	50.85	38.44% to 63.16%	2.034
				> 0.02650	100	93.89% to 100.0%	54.24	41.66% to 66.30%	2.185
				> 0.02850	100	93.89% to 100.0%	59.32	46.59% to 70.91%	2.458
				> 0.03050	100	93.89% to 100.0%	61.02	48.27% to 72.42%	2.565
				> 0.03150	100	93.89% to 100.0%	64.41	51.66% to 75.40%	2.81
				> 0.03250	100	93.89% to 100.0%	66.1	53.37% to 76.86%	2.95
				> 0.03450	100	93.89% to 100.0%	72.88	60.40% to 82.56%	3.688
				> 0.03650	100	93.89% to 100.0%	76.27	64.03% to 85.31%	4.214
				> 0.03750	98.31	91.00% to 99.91%	76.27	64.03% to 85.31%	4.143
				> 0.03900	98.31	91.00% to 99.91%	77.97	65.87% to 86.65%	4.462
				> 0.04050	98.31	91.00% to 99.91%	79.66	67.73% to 87.96%	4.833
				> 0.04150	98.31	91.00% to 99.91%	81.36	69.62% to 89.26%	5.273
				> 0.04250	96.61	88.46% to 99.40%	81.36	69.62% to 89.26%	5.182
				> 0.04350	96.61	88.46% to 99.40%	83.05	71.54% to 90.52%	5.7
				> 0.04450	96.61	88.46% to 99.40%	84.75	73.48% to 91.76%	6.333
				> 0.04650	94.92	86.08% to 98.61%	88.14	77.48% to 94.13%	8
				> 0.04900	94.92	86.08% to 98.61%	89.83	79.54% to 95.26%	9.333
				> 0.05100	93.22	83.82% to 97.33%	89.83	79.54% to 95.26%	9.167
				> 0.05300	93.22	83.82% to 97.33%	91.53	81.65% to 96.33%	11
				> 0.05550	91.53	81.65% to 96.33%	93.22	83.82% to 97.33%	13.5
				> 0.05750	91.53	81.65% to 96.33%	94.92	86.08% to 98.61%	18
				> 0.05900	91.53	81.65% to 96.33%	98.31	91.00% to 99.91%	54
				> 0.06050	91.53	81.65% to 96.33%	100	93.89% to 100.0%
				> 0.06150	89.83	79.54% to 95.26%	100	93.89% to 100.0%
				> 0.06300	88.14	77.48% to 94.13%	100	93.89% to 100.0%
				> 0.06700	86.44	75.46% to 92.97%	100	93.89% to 100.0%
				> 0.07050	84.75	73.48% to 91.76%	100	93.89% to 100.0%
				> 0.07200	83.05	71.54% to 90.52%	100	93.89% to 100.0%
				> 0.07700	81.36	69.62% to 89.26%	100	93.89% to 100.0%
				> 0.08200	79.66	67.73% to 87.96%	100	93.89% to 100.0%
				> 0.08350	77.97	65.87% to 86.65%	100	93.89% to 100.0%
				> 0.08700	76.27	64.03% to 85.31%	100	93.89% to 100.0%
				> 0.09300	74.58	62.20% to 83.94%	100	93.89% to 100.0%
				> 0.09850	71.19	58.62% to 81.16%	100	93.89% to 100.0%
				> 0.1025	64.41	51.66% to 75.40%	100	93.89% to 100.0%
				> 0.1050	62.71	49.95% to 73.92%	100	93.89% to 100.0%
				> 0.1065	61.02	48.27% to 72.42%	100	93.89% to 100.0%
				> 0.1090	59.32	46.59% to 70.91%	100	93.89% to 100.0%
				> 0.1115	57.63	44.93% to 69.39%	100	93.89% to 100.0%
				> 0.1125	55.93	43.29% to 67.85%	100	93.89% to 100.0%
				> 0.1145	54.24	41.66% to 66.30%	100	93.89% to 100.0%
				> 0.1165	52.54	40.04% to 64.73%	100	93.89% to 100.0%
				> 0.1190	50.85	38.44% to 63.16%	100	93.89% to 100.0%
				> 0.1230	47.46	35.27% to 59.96%	100	93.89% to 100.0%
				> 0.1255	45.76	33.70% to 58.34%	100	93.89% to 100.0%
				> 0.1300	44.07	32.15% to 56.71%	100	93.89% to 100.0%
				> 0.1345	42.37	30.61% to 55.07%	100	93.89% to 100.0%
				> 0.1360	40.68	29.09% to 53.41%	100	93.89% to 100.0%
				> 0.1385	38.98	27.58% to 51.73%	100	93.89% to 100.0%
				> 0.1430	37.29	26.08% to 50.05%	100	93.89% to 100.0%
				> 0.1465	33.9	23.14% to 46.63%	100	93.89% to 100.0%
				> 0.1480	32.2	21.69% to 44.89%	100	93.89% to 100.0%
				> 0.1525	30.51	20.25% to 43.15%	100	93.89% to 100.0%
				> 0.1570	28.81	18.84% to 41.38%	100	93.89% to 100.0%
				> 0.1590	27.12	17.44% to 39.60%	100	93.89% to 100.0%
				> 0.1615	25.42	16.06% to 37.80%	100	93.89% to 100.0%
				> 0.1640	23.73	14.69% to 35.97%	100	93.89% to 100.0%
				> 0.1660	22.03	13.35% to 34.13%	100	93.89% to 100.0%
				> 0.1820	20.34	12.04% to 32.27%	100	93.89% to 100.0%
				> 0.2000	18.64	10.74% to 30.38%	100	93.89% to 100.0%
				> 0.2055	16.95	9.476% to 28.46%	100	93.89% to 100.0%
				> 0.2115	15.25	8.238% to 26.52%	100	93.89% to 100.0%
				> 0.2215	13.56	7.034% to 24.54%	100	93.89% to 100.0%
				> 0.2320	11.86	5.868% to 22.52%	100	93.89% to 100.0%
				> 0.2385	10.17	4.745% to 20.46%	100	93.89% to 100.0%
				> 0.2445	8.475	3.674% to 18.35%	100	93.89% to 100.0%
				> 0.2500	6.78	2.668% to 16.18%	100	93.89% to 100.0%
				> 0.2615	5.085	1.386% to 13.92%	100	93.89% to 100.0%
				> 0.2720	3.39	0.6023% to 11.54%	100	93.89% to 100.0%
				> 0.3005	1.695	0.08694% to 8.996%	100	93.89% to 100.0%

## Sheet: Supplementary Figure 1
		AUC24hr (hr*ug/mL)						C10 (ug/mL)
0.1mg/kg	0.3m/kg	0.5mg/kg	0.8mg/kg	1.2mg/kg		0.1mg/kg	0.3m/kg	0.5mg/kg	0.8mg/kg	1.2mg/kg
	292	314	416	348			10.7	22	21.7	28
	4.68	340	354	563			10.4	16.2	19.6	34.1
	296	213	380	574			14.8	13.6	18.2	33
				562						28
				565						28.5
				520						27.5
				721						38.6
				625						30.3
				606						31.4
				502						25.5
				787						40
				730						47.6
				585						32.6
				740						31.3
				630						36.5
				684						32.1
				626						35.8
				693						33

## Sheet: Supplementary Figure 2
			Mean plasma concentration (ug/mL)
Timepoint (h)	BC		HNSCC		EC		CRC
0	0	0	0	0	0	0	0	0
0.17	27.5136	8.86039	32.5375	5.7575	30.9871	8.64315	29.6592	8.33791
0.5	27.2207	8.66843	31.0625	5.0822	30.2677	8.63351	29.2361	7.9055
1	26.7345	9.23623	30.125	5.01658	30.7606	8.69679	29.2213	8.26362
3	25.6463	8.83169	29.45	3.57429	29.4331	8.5465	27.4223	7.2428
8	24.327	8.1469	27.05	4.53897	25.9142	7.62411	25.3092	6.6045
24	18.8813	5.77845	17.1875	6.88193	19.8611	5.80251	19.395	6.29343
48	13.0212	4.15937	10.6875	6.16125	11.1187	5.30679	11.7226	6.4274
72	7.80299	5.85818	5.1875	6.33341	5.44764	6.01594	7.70765	6.7735
240	0	0	0	0	0	0	0	0

## Sheet: Supplementary Figure 4
	Fluorescence Intensity (excitation780 nm; emission 829 nm)
ONM-100 concentration (ug/mL)	Activated in acidic buffer	Unactivated
40	43568	40340	39420	1501	1586	1315
20	20842	21970	20892	800	762	809
10	11358	10979	10861	393	404	403
5	5633	5556	5719	206	177	179
0	-1	-1	-1	1	-1	-1
	All measurements were repeated for three times

## Sheet: Suppl fig 6. ex vivo TBR
Patiënt	(BLS)	Contrast	Noise	C-N	Std of Noise		Patiënt (BLS)	(BLS)	Contrast to Noise Ratio	Mean CNR	Std of Mean	Median CNR	IQR		Patiënt (BLS)	(BLS)	Tumor to Normal Ratio	Mean TNR	Std of Mean	Median TNR	IQR
ON1101	BLS 3 front	0.018	0.003	0.015	0.002		ON1101	BLS 3 front	7.5						ON1101	BLS 3 front	6
ON1101	BLS 7 front	0.018	0.004	0.014	0.002		ON1101	BLS 7 front	7						ON1101	BLS 7 front	4.5
ON1101	BLS 8 front	0.018	0.005	0.013	0.003		ON1101	BLS 8 front	4.33333	6.27778	1.39	7	1.58333		ON1101	BLS 8 front	3.6	4.7	0.989949	4.5	1.2
ON1102	BLS 8 front	0.096	0.003	0.093	0.006		ON1102	BLS 8 front	15.5						ON1102	BLS 8 front	32
ON1102	BLS 9 front	0.066	0.003	0.063	0.005		ON1102	BLS 9 front	12.6	14.05	1.45	14.05	1.45		ON1102	BLS 9 front	22	27	5	27	5
ON1103	BLS 5 front	0.022	0.004	0.018	0.005		ON1103	BLS 5 front	3.6						ON1103	BLS 5 front	5.5
ON1103	BLS 6 front	0.021	0.005	0.016	0.005		ON1103	BLS 6 front	3.2						ON1103	BLS 6 front	4.2
ON1103	BLS 7 front	0.015	0.005	0.01	0.006		ON1103	BLS 7 front	1.66667	2.82222	0.833259	3.2	0.966667		ON1103	BLS 7 front	3	4.23333	1.02089	4.2	1.25
ON1104 FF	BLS 6 front	0.03	0.008	0.022	0.007		ON1104 FF	BLS 6 front	3.14286						ON1104 FF	BLS 6 front	3.75
ON1104 FF	BLS 7 front	0.051	0.012	0.039	0.011		ON1104 FF	BLS 7 front	3.54545						ON1104 FF	BLS 7 front	4.25
ON1104 FF	Bls 9 front	0.054	0.014	0.04	0.013		ON1104 FF	Bls 9 front	3.07692	3.25508	0.207084	3.14286	0.234266		ON1104 FF	Bls 9 front	3.85714	3.95238	0.214946	3.85714	0.25
ON1105	BLS 10 front	0.043	0.01	0.033	0.007		ON1105	BLS 10 front	4.71429						ON1105	BLS 10 front	4.3
ON1105	BLS 11 front	0.04	0.008	0.032	0.005		ON1105	BLS 11 front	6.4						ON1105	BLS 11 front	5
ON1105	BLS 12 back	0.042	0.004	0.038	0.004		ON1105	BLS 12 back	9.5	6.87143	1.98199	6.4	2.39286		ON1105	BLS 12 back	10.5	6.6	2.77248	5	3.1
ON1106 FF	BLS 4 back	0.024	0.015	0.009	0.007		ON1106 FF	BLS 4 back	1.28571						ON1106 FF	BLS 4 back	1.6
ON1106FF	BLs 10 back	0.05	0.015	0.035	0.012		ON1106FF	BLs 10 back	2.91667						ON1106FF	BLs 10 back	3.33333
ON1106FF	BLS 11 back	0.048	0.026	0.022	0.012		ON1106FF	BLS 11 back	1.83333						ON1106FF	BLS 11 back	1.84615
ON1106FF	BLS 13 front	0.075	0.029	0.046	0.025		ON1106FF	BLS 13 front	1.84	1.96893	0.591608	1.83667	0.412738		ON1106FF	BLS 13 front	2.58621	2.34142	0.678013	2.21618	0.988373
ON1107	BLS 6 front	0.146	0.025	0.121	0.026		ON1107	BLS 6 front	4.65385						ON1107	BLS 6 front	5.84
ON1107	BLS 7 front	0.144	0.018	0.126	0.022		ON1107	BLS 7 front	5.72727						ON1107	BLS 7 front	8
ON1107	BLS 8 front	0.085	0.01	0.075	0.007		ON1107	BLS 8 front	10.7143	7.0318	2.64053	5.72727	3.03022		ON1107	BLS 8 front	8.5	7.44667	1.15428	8	1.33
ON1108FF	BLS 9 front	0.228	0.061	0.167	0.051		ON1108FF	BLS 9 front	3.27451						ON1108FF	BLS 9 front	3.7377
ON1108FF	BLS 11 front	0.288	0.049	0.239	0.05		ON1108FF	BLS 11 front	4.78						ON1108FF	BLS 11 front	5.87755
ON1108FF	BLS 12 front	0.224	0.036	0.188	0.038		ON1108FF	BLS 12 front	4.94737	4.33396	0.752254	4.78	0.836429		ON1108FF	BLS 12 front	6.22222	5.27916	1.09902	5.87755	1.24226
ON1109	BLS 4 front	0.025	0.002	0.023	0.002		ON1109	BLS 4 front	11.5						ON1109	BLS 4 front	12.5
ON1109	BLS 5 front	0.045	0.004	0.041	0.006		ON1109	BLS 5 front	10.25	10.875	0.625	10.875	0.625		ON1109	BLS 5 front	15	13.75	1.25	13.75	1.25
ON1110FF	BLS 2 front	0.009	0.002	0.007	0.002		ON1110FF	BLS 2 front	3.5						ON1110FF	BLS 2 front	2.25
ON1110FF	BLS 3 front	0.015	0.003	0.012	0.003		ON1110FF	BLS 3 front	4						ON1110FF	BLS 3 front	3
ON1110FF	BLS 5 front	0.013	0.003	0.01	0.003		ON1110FF	BLS 5 front	3.33333	3.61111	0.283279	3.5	0.333333		ON1110FF	BLS 5 front	4.33333	3.19444	0.861559	3	2.25
ON1111FF	BLS 6 front	0.004	0.0008764	0.0031236	0.0009201		ON1111FF	BLS 6 front	3.39485						ON1111FF	BLS 6 front	4.56413
ON1111FF	BLS 7 front	0.004	0.0009294	0.0030706	0.0009604		ON1111FF	BLS 7 front	3.19721						ON1111FF	BLS 7 front	4.30385
ON1111FF	BLS 8 front	0.005	0.0009545	0.0040455	0.0008332		ON1111FF	BLS 8 front	4.85538						ON1111FF	BLS 8 front	5.23834
ON1111FF	BLS 9 front	0.004	0.0008949	0.0031051	0.0009699		ON1111FF	BLS 9 front	3.20146						ON1111FF	BLS 9 front	4.46977
ON1111FF	BLS 10 front	0.002	0.0006727	0.0013273	0.0006715		ON1111FF	BLS 10 front	1.97662	3.3251	0.91615	3.20146	0.197639		ON1111FF	BLS 10 front	2.97309	4.30984	0.740174	4.46977	0.260274
ON1112FF	BLS 5 front	0.001	0.0004536	0.0005464	0.0005158		ON1112FF	BLS 5 front	1.05933						ON1112FF	BLS 5 front	2.20459
ON1112FF	BLS 6 front	0.001	0.00081	0.00019	0.0006113		ON1112FF	BLS 6 front	0.310813						ON1112FF	BLS 6 front	1.23457
ON1112FF	BLS 7 front	0.002	0.0006617	0.0013383	0.0006741		ON1112FF	BLS 7 front	1.98531						ON1112FF	BLS 7 front	3.02252
ON1112FF	BLS 8 front	0.001	0.0006256	0.0003744	0.0005617		ON1112FF	BLS 8 front	0.666548	1.0055	0.624582	0.862937	0.862937		ON1112FF	BLS 8 front	1.59847	2.01503	0.677054	1.90153	0.901578
ON1113FF	BLS 5 front	0.073	0.017	0.056	0.015		ON1113FF	BLS 5 front	3.73333						ON1113FF	BLS 5 front	4.29412
ON1113FF	BLS 6 front	0.062	0.023	0.039	0.014		ON1113FF	BLS 6 front	2.78571						ON1113FF	BLS 6 front	2.69565
ON1113FF	BLS 7 front	0.07	0.024	0.046	0.023		ON1113FF	BLS 7 front	2						ON1113FF	BLS 7 front	2.91667
ON1113FF	BLS 8 front	0.121	0.036	0.085	0.036		ON1113FF	BLS 8 front	2.36111						ON1113FF	BLS 8 front	3.36111
ON1113FF	BLS 9 front	0.121	0.03	0.091	0.033		ON1113FF	BLS 9 front	2.75758						ON1113FF	BLS 9 front	4.03333
ON1113FF	BLS 10 front	0.104	0.038	0.066	0.034		ON1113FF	BLS 10 front	1.94118						ON1113FF	BLS 10 front	2.73684
ON1113FF	BLS 11 front	0.09	0.033	0.057	0.024		ON1113FF	BLS 11 front	2.375						ON1113FF	BLS 11 front	2.72727
ON1113FF	BLS14 front	0.116	0.036	0.08	0.03		ON1113FF	BLS14 front	2.66667						ON1113FF	BLS14 front	3.22222
ON1113FF	BLS 18 front	0.042	0.022	0.02	0.017		ON1113FF	BLS 18 front	1.17647	2.42189	0.665907	2.375	2.42189		ON1113FF	BLS 18 front	1.90909	3.09959	0.688503	2.91667	1.90909
ON1114FF	BLS 3 front	0.106	0.045	0.061	0.027		ON1114FF	BLS 3 front	2.25926						ON1114FF	BLS 3 front	2.35556
ON1114FF	BLS 4 front	0.101	0.048	0.053	0.033		ON1114FF	BLS 4 front	1.60606	2.19408	0.771436	2.31019	1.8574		ON1114FF	BLS 4 front	2.10417	2.82954	0.774007	2.73206	0.964236
ON1115	BLS 2 front	0.113	0.027	0.086	0.029		ON1115	BLS 2 front	2.96552						ON1115	BLS 2 front	4.18519
ON1115	BLS 4 front	0.045	0.014	0.031	0.01		ON1115	BLS 4 front	3.1						ON1115	BLS 4 front	3.21429
ON1115	BLS 10 front	0.081	0.015	0.066	0.014		ON1115	BLS 10 front	4.71429						ON1115	BLS 10 front	5.4
ON1115	BLS 9 front	0.228	0.024	0.204	0.023		On1115	BLS 9 front	8.86957	4.91234	2.38608	3.90714	2.68673		ON1115	BLS 9 front	9.5	5.57487	2.39483	4.79259	2.48254
Patiënt	(BLS)	Contrast	Noise	C-N	Std of Noise		Patiënt (BLS)	(BLS)	Contrast to Noise Ratio	Mean CNR	Std of Mean	Median CNR	IQR		Patiënt (BLS)	(BLS)	Tumor to Normal Ratio	Mean TNR	Std of Mean	Median TNR	IQR
ON1116	N/A	Tumor too small (surrounded by too much DCIS)
ON1120	N/A	Not enough specimen to calculate CNR (PC biopsy)
ON1122	N/A	No tumor in esophageal specimen (complete respons)
ON1128 (ovarium)	N/A	No tumor in both ovaria, so no CNR calculations possible
ON1129 (kidney)	N/A	Not possible to do calculations due to the diffuse tumor spread
ON1130	N/A	CNR not possible (no negative control, not enough specimen)
ON1118	BLS 9 front	0.037	0.007	0.03	0.01		ON118	BLS 9 front	3						ON118	BLS 9 front	5.28571
ON1118	BLS 11 front	0.126	0.023	0.103	0.029		ON1118	BLS 11 front	3.55172						ON1118	BLS 11 front	5.47826
ON1118	BLS 12 front	0.117	0.022	0.095	0.029		ON1118	BLS 12 front	3.27586						ON1118	BLS 12 front	5.31818
ON1118	BLS 13 front	0.134	0.023	0.111	0.028		ON118	BLS 13 front	3.96429						ON118	BLS 13 front	5.82609
ON1118	BLS 14 front	0.101	0.018	0.083	0.023		ON1118	BLS 14 front	3.6087						ON1118	BLS 14 front	5.61111
ON1118	BLS 15 front	0.101	0.023	0.078	0.022		ON1118	BLS 15 front	3.54545	3.491	0.297733	3.54859	0.251193		ON1118	BLS 15 front	4.3913	5.31844	0.452688	5.39822	0.284067
ON1119	BLS 11 front	0.084	0.026	0.058	0.021		ON1119	BLS 11 front	2.7619						ON1119	BLS 11 front	3.23077
ON1119	BLS 12 front	0.112	0.027	0.085	0.023		ON1119	BLS 12 front	3.69565						ON1119	BLS 12 front	4.14815
ON1119	BLS 13 front	0.14	0.045	0.095	0.039		ON1119	BLS 13 front	2.4359						ON1119	BLS 13 front	3.11111
ON1119	BLS 15 front	0.146	0.033	0.113	0.039		ON1119	BLS 15 front	2.89744	2.94772	0.463255	2.82967	0.416587		ON1119	BLS 15 front	4.42424	3.72857	0.567685	3.68946	1.01632
ON1121	BLS 8 front	0.05	0.02	0.03	0.016		ON1121	BLS 8 front	1.875	1875		1.875			ON1121	BLS 8 front	2.5	2.5		2.5
ON1123	BLS 6 front	0.203	0.014	0.189	0.016		ON1123	BLS 6 front	11.8125						ON1123	BLS 6 front	14.5
ON1123	BLS 7 back	0.236	0.017	0.219	0.024		ON1123	BLS 7 back	9.125	10.4688	1.34375	10.4688	1.34375		ON1123	BLS 7 back	13.8824	14.1912	0.308824	14.1912	0.308824
ON1123FF	BLS 6 front	0.146	0.01	0.136	0.011		ON1123FF	BLS 6 front	12.3636						ON1123FF	BLS 6 front	14.6
ON1123FF	BLS 7 back	0.182	0.01	0.172	0.016		ON1123FF	BLS 7 back	10.75	11.5568	0.806818	11.5568	0.806818		ON1123FF	BLS 7 back	18.2	16.4	1.8	16.4	1.8
ON1124	BLS 7 front	0.146	0.057	0.089	0.049		ON1124	BLS 7 front	1.81633						ON1124	BLS 7 front	2.5614
ON1124	BLS 8 front	0.158	0.058	0.1	0.053		ON1124	BLS 8 front	1.88679						ON1124	BLS 8 front	2.72414
ON1124	BLS 9 front	0.135	0.054	0.081	0.046		ON1124	BLS 9 front	1.76087						ON1124	BLS 9 front	2.5
ON1124	BLS 10 front	0.165	0.052	0.113	0.053		ON1124	BLS 10 front	2.13208						ON1124	BLS 10 front	3.17308
ON1124	BLS 11 front	0.208	0.06	0.148	0.069		ON1124	BLS 11 front	2.14493						ON1124	BLS 11 front	3.46667
ON1124	BLS 12 front	0.16	0.044	0.116	0.051		ON1124	BLS 12 front	2.27451						ON1124	BLS 12 front	3.63636
ON1124	BLS 13 front	0.147	0.041	0.106	0.044		ON1124	BLS 13 front	2.40909	2.06066	0.226508	2.13208	0.358159		ON1124	BLS 13 front	3.58537	3.09243	0.455758	3.17308	0.883246
ON1125	BLS 3 front	0.137	0.021	#VALUE!	0.034		ON1125	BLS 3 front	#VALUE!						ON1125	BLS 3 front	#VALUE!
ON1125	BLS 4 front	0.241	0.027	#VALUE!	0.037		ON1125	BLS 4 front	#VALUE!						ON1125	BLS 4 front	#VALUE!
ON1125	BLS 5 front	0.248	0.033	#VALUE!	0.050		ON1125	BLS 5 front	#VALUE!						ON1125	BLS 5 front	#VALUE!
ON1125	BLS 6 front	0.328	0.058	#VALUE!	0.078		ON1125	BLS 6 front	#VALUE!						ON1125	BLS 6 front	#VALUE!
ON1125	BLS 7 front	0.156	0.026	#VALUE!	0.037		ON1125	BLS 7 front	#VALUE!						ON1125	BLS 7 front	#VALUE!
ON1125	BLS 8 front	0.101	0.018	#VALUE!	0.025		ON1125	BLS 8 front	#VALUE!						ON1125	BLS 8 front	#VALUE!
ON1125	BLS 9 front	0.054	0.008	#VALUE!	0.013		ON1125	BLS 9 front	#VALUE!	#VALUE!	#VALUE!	#VALUE!	#VALUE!		ON1125	BLS 9 front	#VALUE!	#VALUE!	#VALUE!	#VALUE!	#VALUE!
ON1126	BLS front 7	0.064	0.018	0.046	0.016		ON1126	BLS front 7	2.875						ON1126	BLS front 7	3.55556
ON1126	BLS front 8	0.061	0.02	0.041	0.014		ON1126	BLS front 8	2.92857						ON1126	BLS front 8	3.05
ON1126	BLS front 14	0.096	0.022	0.074	0.02		ON1126	BLS front 14	3.7						ON1126	BLS front 14	4.36364
ON1126	BLS front 15	0.071	0.022	0.049	0.017		ON1126	BLS front 15	2.88235	3.09648	0.349046	2.90546	0.240914		ON1126	BLS front 15	3.22727	3.54912	0.50403	3.39141	0.574621
ON1127	BLS 4 front	0.197	0.043	0.154	0.039		ON1127	BLS 4 front	3.94872						ON1127	BLS 4 front	4.5814
ON1127	BLS 5 front	0.167	0.033	0.134	0.033		ON1127	BLS 5 front	4.06061						ON1127	BLS 5 front	5.06061
ON1127	BLS 6 front	0.163	0.031	0.132	0.028		ON1127	BLS 6 front	4.71429						ON1127	BLS 6 front	5.25806
ON1127	BLS 7 front	0.215	0.032	0.183	0.031		ON1127	BLS 7 front	5.90323	4.65671	0.896978	4.38745	0.978887		ON1127	BLS 7 front	6.71875	5.4047	0.920953	5.15934	0.682433
ON1128 breast	BLS 5 front	0.096	0.007	0.089	0.01		ON1128 breast	BLS 5 front	8.9						ON1128 breast	BLS 5 front	13.7143
ON1128 breast	BLS 6 front	0.083	0.008	0.075	0.012		ON1128 breast	BLS 6 front	6.25	7.575	1.87383	7.575	1.325		ON1128 breast	BLS 6 front	10.375	12.0446	2.36123	12.0446	1.66964
ON1128 breast	BLS 5front FF	0.033	0.003	0.03	0.004		ON1128 breast	BLS 5front FF	7.5						ON1128 breast	BLS 5front FF	11
ON1128 breast	BLS 6 front FF	0.021	0.002	0.019	0.004		ON1128 breast	BLS 6 front FF	4.75	6.125	1.94454	6.125	1.375		ON1128 breast	BLS 6 front FF	10.5	10.75	0.353553	10.75	0.25
ON1129 rectum	BLS 10 front	0.273	0.018	0.255	0.02		ON1129 rectum	BLS 10 front	12.75						ON1129 rectum	BLS 10 front	15.1667
ON1129 rectum	BLS 11 front	0.271	0.016	0.255	0.021		ON1129 rectum	BLS 11 front	12.1429						ON1129 rectum	BLS 11 front	16.9375
ON1129 rectum	BLS 12 back	0.252	0.013	0.239	0.018		ON1129 rectum	BLS 12 back	13.2778	12.7235	0.567923	12.75	0.56746		ON1129 rectum	BLS 12 back	19.3846	17.1629	2.11799	16.9375	2.10897
ON1151	BLS 3 front	0.111	0.031	0.08	0.03		ON1151	BLS 3 front	2.66667						ON1151	BLS 3 front	3.58065
ON1151	BLS 4 front	0.125	0.04	0.085	0.029		ON1151	BLS 4 front	2.93103						ON1151	BLS 4 front	3.125
ON1151	BLS 6 front	0.107	0.022	0.085	0.022		ON1151	BLS 7 front	3.86364						ON1151	BLS 7 front	4.86364
ON1151	BLS 7 front	0.149	0.018	0.131	0.023		ON1151	BLS 8 front	5.69565	3.78925	1.37072	3.39734	1.4567		ON1151	BLS 8 front	8.27778	4.96176	2.33	4.22214	2.25044
